# Supplementary material for: Severe Acute Kidney Injury in Cardiovascular Surgery: Thrombotic Microangiopathy as a Differential Diagnosis to Ischemia Reperfusion Injury. A Retrospective Study
Source: J Clin Med. 2020 Sep 8;9(9):2900. doi: 10.3390/jcm9092900 (PMC7565159; doi:10.3390/jcm9092900)
Supplement: Supplementary file 1 [file jcm-09-02900-s001.zip]

Archive with 1 entries (1 files):
- jcm-914727-supplementary.docx
